# Supplementary material for: Serum Calcification Propensity T50 Associates with Disease Severity in Patients with Pseudoxanthoma Elasticum
Source: J Clin Med. 2022 Jun 28;11(13):3727. doi: 10.3390/jcm11133727 (PMC9267205; doi:10.3390/jcm11133727)
Supplement: Supplementary file 1 [file jcm-11-03727-s001.zip]

Archive with 1 entries (1 files):
- jcm-1742689-supplementary.pdf
